# Supplementary material for: Whole Genome Sequencing Allows Better Understanding of the Evolutionary History of Leptospira interrogans Serovar Hardjo
Source: PLoS One. 2016 Jul 21;11(7):e0159387. doi: 10.1371/journal.pone.0159387 (PMC4956267; doi:10.1371/journal.pone.0159387)
Supplement: S1 Table — (XLSX) [file pone.0159387.s004.xlsx]

## Sheet: LIH_Norma
Table S1. Single nucleotide polymorphisms (SNP) within predicted protein-coding genes between the genomes of L. interrogans serovar Hardjo strains Hardjoprajitno and Norma. NOTE: SNPs predicted to have multiple alleles or those with a quality below 20 were discarded. S: synonymous, NS: nonsynonymous.
Chromosome	Position	Ref	Alt	Quality	Type	Gene ID	Predicted product
I	360	T	C	222	S	G436_0001	chromosomal replication initiation protein A
	5572	G	A	222	NS	G436_0006	DNA polymerase III beta subunit
	9300	C	A	222	NS	G436_0009	DNA gyrase subunit B
	12975	C	T	222	NS	G436_0011	tRNA-dihydrouridine synthase
	83955	A	G	222	S	G436_0075	hypothetical protein
	118689	G	A	222	S	G436_0112	sensor histidine kinase and response regulator protein
	168984	A	G	222	NS	G436_0157	hypothetical protein
	175986	T	C	222	NS	G436_0164	hypothetical protein
	193001	T	C	222	NS	G436_0181	hypothetical protein
	238093	G	A	222	NS	G436_0240	cytochrome c oxidase polypeptide I
	239018	C	T	222	NS	G436_0240	cytochrome c oxidase polypeptide I
	239045	C	T	222	NS	G436_0240	cytochrome c oxidase polypeptide I
	243369	G	A	222	NS	G436_0246	hypothetical protein
	297844	G	A	222	S	G436_0295	hypothetical protein
	312735	G	A	222	NS	G436_0313	potassium uptake transporter
	313226	G	A	222	NS	G436_0313	potassium uptake transporter
	387893	G	A	222	NS	G436_0392	hypothetical protein
	400268	G	A	222	NS	G436_0406	HD family protein
	419148	C	T	222	NS	G436_0425	G436_0425
	439053	T	C	222	NS	G436_0443	hypothetical protein
	506346	T	C	222	NS	G436_0523	acetyl-CoA carboxylase carboxyltransferase component
	515565	G	A	222	NS	G436_0532	G436_0532
	517421	A	G	222	NS	G436_0533	hypothetical protein
	608921	A	G	222	NS	G436_0614	cytoplasmic membrane protein
	618229	A	G	222	S	G436_0623	nuclease-like protein
	618283	G	A	222	S	G436_0623	nuclease-like protein
	618312	G	A	180	NS	G436_0623	nuclease-like protein
	618315	A	T	173	NS	G436_0623	nuclease-like protein
	618316	G	A	175	S	G436_0623	nuclease-like protein
	618317	A	T	159	NS	G436_0623	nuclease-like protein
	618319	C	A	172	S	G436_0623	nuclease-like protein
	618322	T	A	184	S	G436_0623	nuclease-like protein
	618324	A	T	136	NS	G436_0623	nuclease-like protein
	618325	A	T	152	NS	G436_0623	nuclease-like protein
	618331	T	C	155	S	G436_0623	nuclease-like protein
	618334	T	A	156	S	G436_0623	nuclease-like protein
	618391	G	A	93	S	G436_0623	nuclease-like protein
	618394	A	G	84.2	S	G436_0623	nuclease-like protein
	620897	A	G	222	NS	G436_0625	hypothetical protein
	621208	T	C	222	NS	G436_0626	hypothetical protein
	635220	G	A	222	NS	G436_0645	ATP-binding component of an ABC transporter complex
	646451	A	C	222	NS	G436_0657	hypothetical protein
	647845	G	A	222	NS	G436_0659	EAL domain protein
	655400	G	A	222	NS	G436_0665	hypothetical protein
	707912	T	C	222	NS	G436_0717	uracil-DNA glycosylase
	711668	G	A	222	NS	G436_0724	hypothetical protein
	721985	A	G	222	S	G436_0737	hypothetical protein
	731158	G	A	222	NS	G436_0750	hypothetical protein
	751006	T	C	222	NS	G436_0769	DNA-directed DNA polymerase
	800558	A	G	222	NS	G436_0813	2-heptaprenyl-1,4-naphthoquinone methyltransferase
	803767	C	T	222	NS	G436_0816	TPR-repeat-containing protein
	834109	A	C	222	NS	G436_0859	G436_0859
	834115	G	A	222	S	G436_0859	G436_0859
	834118	C	T	222	S	G436_0859	G436_0859
	834262	A	G	136	S	G436_0859	G436_0859
	846403	C	T	222	NS	G436_0874	endoflagellar motor protein A
	862814	A	G	222	NS	G436_0895	peroxiredoxin-like protein
	863737	A	G	222	S	G436_0896	hypothetical protein
	884876	G	A	222	S	G436_0931	hypothetical protein
	912572	G	A	222	NS	G436_0962	pyridoxal phosphate biosynthesis protein
	940230	G	A	222	NS	G436_0996	hypothetical protein
	961811	C	T	222	NS	G436_1020	G436_1020
	972193	A	G	222	NS	G436_1032	aldehyde dehydrogenase
	1014399	A	G	222	S	G436_1080	Ig domain protein
	1018466	G	A	222	S	G436_1084	response regulator with HD-GYP domain
	1037885	C	T	222	NS	G436_1112	30S ribosomal protein S2
	1040057	C	A	222	NS	G436_1115	ribosome recycling factor
	1087706	C	T	222	NS	G436_1159	membrane carboxypeptidase/penicillin-binding protein
	1094141	G	A	222	NS	G436_1167	hypothetical protein
	1109677	T	C	222	NS	G436_1180	TPR-repeat-containing protein
	1114239	T	C	222	NS	G436_1187	histidine kinase and response regulator hybrid protein
	1144146	G	A	222	NS	G436_1218	serine/threonine kinase with GAF domain
	1148754	C	T	222	NS	G436_1220	potassium-transporting ATPase chain B
	1151660	T	C	222	NS	G436_1222	histidine kinase sensor protein
	1152219	T	C	222	NS	G436_1222	histidine kinase sensor protein
	1209092	A	G	222	NS	G436_1281	glycerol-3-phosphate dehydrogenase
	1209459	T	C	222	NS	G436_1281	glycerol-3-phosphate dehydrogenase
	1209722	A	G	222	NS	G436_1281	glycerol-3-phosphate dehydrogenase
	1266108	T	C	222	S	G436_1337	serine/threonine kinase
	1284256	G	A	222	NS	G436_1355	adenylate/guanylate cyclase
	1297088	T	C	222	NS	G436_1366	serine phosphatase RsbU
	1311635	T	C	222	NS	G436_1383	methyl-accepting chemotaxis protein
	1322266	A	G	222	NS	G436_1395	alpha-ketoglutarate decarboxylase
	1349844	C	T	222	S	G436_1427	segregation and condensation protein B
	1353991	A	G	222	NS	G436_1431	30S ribosomal protein S1
	1417802	G	A	222	NS	G436_1498	hypothetical protein
	1418689	A	G	222	S	G436_1499	ankyrin repeat-containing protein
	1457040	C	T	222	S	G436_1537	G436_1537
	1460233	A	G	222	S	G436_1540	hypothetical protein
	1471268	G	A	222	NS	G436_1551	G436_1551
	1501973	G	A	222	NS	G436_1578	hypothetical protein
	1501985	G	A	222	NS	G436_1578	hypothetical protein
	1544316	C	T	208	NS	G436_1623	heavy metal efflux pump
	1570685	G	A	222	NS	G436_1650	membrane-bound proton-translocating pyrophosphatase
	1577351	G	A	222	NS	G436_1657	hypothetical protein
	1618096	T	C	222	S	G436_1698	hypothetical protein
	1618974	G	A	222	S	G436_1699	mannose-1-phosphate guanylyltransferase
	1623193	G	A	222	NS	G436_1704	hypothetical protein
	1631121	C	T	222	NS	G436_1714	thymidylate synthase
	1671808	C	T	222	S	G436_1757	N-acetylneuraminate synthase
	1681767	A	G	222	NS	G436_1766	hypothetical protein
	1692344	G	A	222	NS	G436_1777	N-acetylneuraminate synthase
	1694047	G	A	222	NS	G436_1779	hypothetical protein
	1706628	C	T	222	NS	G436_1791	hypothetical protein
	1708873	C	T	222	NS	G436_1793	O antigen polymerase
	1726379	C	T	222	NS	G436_1810	UDP-N-acetylglucosamine 2-epimerase
	1756071	C	T	222	S	G436_1841	ankyrin-like protein
	1766401	A	G	222	NS	G436_1854	recombinational DNA repair protein
	1774668	G	A	222	NS	G436_1861	receiver component of a two-component response regulator
	1796791	A	G	222	S	G436_1894	ABC transporter ATP-binding protein
	1800378	C	T	222	NS	G436_1899	aspartate alpha-decarboxylase
	1807579	G	A	222	NS	G436_1907	hypothetical protein
	1834461	A	G	222	S	G436_1927	virulence plasmid 65kDa B protein
	1861875	C	T	222	NS	G436_1949	bifunctional folate pathway enzyme
	1903018	C	T	222	NS	G436_1988	succinate dehydrogenase flavoprotein subunit
	1920770	G	A	222	S	G436_2005	hypothetical protein
	1937933	A	G	222	S	G436_2022	permease of the major facilitator superfamily
	1986851	G	A	222	S	G436_2074	hypothetical protein
	2070324	T	C	222	NS	G436_2161	O-acetylhomoserine/O-acetylserine sulfhydrylase
	2076202	G	A	222	NS	G436_2167	Flagellar motor switch protein FliN
	2081118	T	C	222	S	G436_2174	argininosuccinate lyase
	2081780	C	T	222	S	G436_2175	peptidyl-prolyl cis-trans isomerase
	2113458	G	A	222	NS	G436_2205	gamma-glutamylcysteine synthetase
	2124025	G	A	222	NS	G436_2218	glycerol kinase
	2127950	G	A	222	S	G436_2222	sigma factor regulatory protein
	2136060	C	T	222	NS	G436_2229	hypothetical protein
	2142750	T	C	222	NS	G436_2236	G436_2236
	2142920	T	C	222	NS	G436_2236	G436_2236
	2154212	C	T	222	NS	G436_2247	DNA mismatch repair protein
	2173891	C	T	222	S	G436_2268	hypothetical protein
	2233616	G	A	222	S	G436_2320	endoflagellar motor protein B
	2244151	G	A	222	NS	G436_2328	sensor histidine kinase/ two component response regulator
	2251113	G	A	222	NS	G436_2336	RNA polymerase sigma-70 factor
	2256523	C	T	222	S	G436_2341	tyrosyl-tRNA synthetase
	2264405	C	T	222	NS	G436_2348	hypothetical protein
	2297615	A	G	222	NS	G436_2397	transcriptional regulator
	2298141	T	C	222	NS	G436_2398	glycerol-3-phosphate dehydrogenase
	2300951	G	A	222	NS	G436_2399	alkylglycerone-phosphate synthase
	2313531	G	A	222	S	G436_2412	HNH family endonuclease
	2315541	G	A	222	NS	G436_2417	hypothetical protein
	2341071	G	A	222	NS	G436_2446	phosphoenolpyruvate-protein phosphotransferase
	2347098	T	C	222	NS	G436_2451	G436_2451
	2347108	A	G	222	S	G436_2451	G436_2451
	2354150	C	A	222	NS	G436_2455	hypothetical protein
	2354335	T	C	222	S	G436_2455	hypothetical protein
	2443124	C	T	222	NS	G436_2548	endoflagellar filament core protein
	2460649	G	T	222	NS	G436_2562	biotin carboxylase-like protein
	2485273	G	A	222	NS	G436_2583	hypothetical protein
	2492900	T	C	222	NS	G436_2591	SMC-like protein
	2503664	G	A	222	NS	G436_2601	hypothetical protein
	2504431	G	A	222	NS	G436_2602	inhibitor of MCP methylation
	2593377	C	T	222	NS	G436_2683	hypothetical protein
	2605292	T	C	222	NS	G436_2697	TPR-repeat-containing protein
	2634978	C	T	222	NS	G436_2726	hypothetical protein
	2699158	C	T	222	NS	G436_2789	endoflagellar basal body P-ring biosynthesis protein
	2767047	A	G	222	S	G436_2860	substrate-binding protein of ABC-type sulfate transport system
	2780167	A	G	222	NS	G436_2872	G436_2872
	2843458	C	T	222	NS	G436_2934	hypothetical protein
	2851928	C	T	222	NS	G436_2940	signal transduction protein containing REC and EAL domains
	2912861	C	T	222	S	G436_3007	DNA repair protein RadA
	2991643	G	A	222	NS	G436_3082	uridine 5-monophosphate synthase
	3091509	G	A	222	S	G436_3175	Mobile element protein
	3105006	G	A	222	S	G436_3189	hypothetical protein
	3105054	T	C	222	S	G436_3189	hypothetical protein
	3128387	A	G	222	S	G436_3216	YD repeat protein
	3173794	C	T	222	NS	G436_3257	hypothetical protein
	3215317	C	T	222	NS	G436_3297	G436_3297
	3238196	G	A	222	NS	G436_3324	hypothetical protein
	3238200	T	C	220	S	G436_3324	hypothetical protein
	3265196	A	C	61.5	NS	G436_3355	hypothetical protein
	3265215	C	A	73	S	G436_3355	hypothetical protein
	3283959	A	G	222	NS	G436_3371	hypothetical protein
	3329580	C	T	222	NS	G436_3420	transketolase N-terminal subunit
	3340241	C	T	222	NS	G436_3433	adenylate/guanylate cyclase
	3351742	A	G	222	S	G436_3447	ExbD-related biopolymer transport protein
	3362322	A	G	222	NS	G436_3461	G436_3461
	3364959	G	A	222	S	G436_3464	hypothetical protein
	3365167	C	T	222	S	G436_3464	hypothetical protein
	3439183	C	T	222	NS	G436_3519	Translation initiation factor IF-2
	3508872	G	A	222	NS	G436_3596	transcript cleavage factor/unknown domain fusion protein
	3511460	A	G	222	NS	G436_3597	flagellar filament sheath protein
	3528834	T	C	222	NS	G436_3613	DNA-directed RNA polymerase subunit beta
	3537486	G	A	222	NS	G436_3622	hypothetical protein
	3539157	C	G	222	NS	G436_3624	hypothetical protein
	3539388	G	A	222	NS	G436_3624	hypothetical protein
	3560250	A	G	222	S	G436_3643	flagellar hook-associated protein FliD
	3561825	C	T	222	S	G436_3644	glycerol uptake facilitator protein
	3567408	T	C	222	NS	G436_3652	polyphosphate kinase
	3567636	C	T	222	NS	G436_3652	polyphosphate kinase
	3586854	T	C	222	NS	G436_3666	G436_3666
	3590222	C	T	222	S	G436_3670	hypothetical protein
	3590228	C	T	222	S	G436_3670	hypothetical protein
	3590231	A	G	222	S	G436_3670	hypothetical protein
	3590245	A	G	222	NS	G436_3670	hypothetical protein
	3590261	G	T	222	S	G436_3670	hypothetical protein
	3590272	C	T	222	NS	G436_3670	hypothetical protein
	3590291	T	C	222	S	G436_3670	hypothetical protein
	3590294	A	G	222	S	G436_3670	hypothetical protein
	3590309	G	C	222	S	G436_3670	hypothetical protein
	3590324	T	C	222	S	G436_3670	hypothetical protein
	3590325	A	G	222	NS	G436_3670	hypothetical protein
	3590327	A	G	222	S	G436_3670	hypothetical protein
	3590333	A	G	222	S	G436_3670	hypothetical protein
	3590338	A	T	222	NS	G436_3670	hypothetical protein
	3590798	T	C	222	S	G436_3671	hypothetical protein
	3590804	T	C	222	S	G436_3671	hypothetical protein
	3590807	G	A	222	S	G436_3671	hypothetical protein
	3590821	G	A	222	NS	G436_3671	hypothetical protein
	3590837	T	G	222	S	G436_3671	hypothetical protein
	3590848	T	C	222	NS	G436_3671	hypothetical protein
	3590867	C	T	222	S	G436_3671	hypothetical protein
	3590870	G	A	222	S	G436_3671	hypothetical protein
	3590885	C	G	222	S	G436_3671	hypothetical protein
	3590900	C	T	222	S	G436_3671	hypothetical protein
	3590901	G	A	222	NS	G436_3671	hypothetical protein
	3590903	G	A	222	S	G436_3671	hypothetical protein
	3590909	G	A	222	S	G436_3671	hypothetical protein
	3590914	T	A	222	NS	G436_3671	hypothetical protein
	3605810	A	G	222	NS	G436_3687	leucine rich repeat protein
	3617794	T	C	222	NS	G436_3699	transpeptidase/penicillin binding protein
	3648953	C	T	222	NS	G436_3727	TonB-dependent receptor
	3685526	C	T	222	NS	G436_3759	CMP-KDO synthetase-related protein
	3743822	A	G	222	NS	G436_3822	G436_3822
	3751829	T	C	222	NS	G436_3832	signal transduction protein
	3765930	T	C	222	NS	G436_3846	Mobile element protein
	3768512	A	G	222	S	G436_3849	heavy metal efflux pump
	3783891	C	T	222	NS	G436_3859	TonB-dependent outer membrane receptor
	3863910	G	A	222	NS	G436_3933	fatty acid desaturase
	3915705	C	T	222	NS	G436_3980	hypothetical protein
	3974916	C	T	222	NS	G436_4031	cation/multidrug efflux pump
	3988220	T	C	222	S	G436_4043	hemolysin-related protein
	4002720	G	A	222	S	G436_4057	hypothetical protein
	4007144	C	T	222	S	G436_4064	3-deoxy-D-arabino-heptulosonate 7-phosphate (DAHP) synthase
	4017207	A	G	222	NS	G436_4076	hypothetical protein
	4144631	T	C	222	NS	G436_4202	two-component sensor histidine kinase VicK
	4222022	C	T	222	NS	G436_4274	histidine kinase sensor protein
	4233216	T	C	222	S	G436_4286	hypothetical protein
	4237441	A	G	222	S	G436_4293	hypothetical protein
	4255337	C	T	222	NS	G436_4311	hypothetical protein
	4283366	C	T	222	NS	G436_4336	hypothetical protein
	4327899	T	G	222	NS	G436_4373	formate hydrogenase subunit B
	4358020	G	A	222	NS	G436_4405	flagellar assembly protein FliW
	4359220	T	C	222	S	G436_4406	flagellar hook-associated protein FlgL
	4384351	A	G	222	NS	G436_4433	hypothetical protein
II	22204	C	T	222	NS	G436_4476	aconitate hydratase
	71749	A	G	222	NS	G436_4532	hypothetical protein
	79423	T	C	222	NS	G436_4542	ParB-like protein
	79897	A	G	222	NS	G436_4542	ParB-like protein
	94290	A	G	222	S	G436_4563	hypothetical protein
	100768	T	C	222	S	G436_4571	G436_4571
	131181	T	C	222	NS	G436_4605	ADP-ribose pyrophosphatase
	136215	T	C	222	S	G436_4610	hypothetical protein
	160703	T	C	191	NS	G436_4631	serine phosphatase RsbU
	179919	A	G	222	S	G436_4651	AraC-family transcriptional regulator
	223592	G	A	222	NS	G436_4693	nucleoside-diphosphate sugar epimerase
	227982	C	A	222	NS	G436_4699	G436_4699
	239986	C	A	222	NS	G436_4708	hypothetical protein
	247611	G	A	222	NS	G436_4715	hypothetical protein
	250404	A	G	222	S	G436_4716	ATP-dependent protease
	285752	G	A	222	NS	G436_4741	response regulator containing EAL domain
	295134	G	A	222	NS	G436_4749	hypothetical protein
	295596	A	G	222	NS	G436_4749	hypothetical protein
