# Supplementary material for: Whole Genome Sequencing Allows Better Understanding of the Evolutionary History of Leptospira interrogans Serovar Hardjo
Source: PLoS One. 2016 Jul 21;11(7):e0159387. doi: 10.1371/journal.pone.0159387 (PMC4956267; doi:10.1371/journal.pone.0159387)
Supplement: S2 Table — (XLSX) [file pone.0159387.s005.xlsx]

## Sheet: Hoja1
Table S2. Structural rearrangements between corresponding chromosomes from the genomes of L. interrogans serovar Hardjo strain Norma and L. interrogans serovar Hardjo strain Hardjoprajitno.
Chromosome	Str. Srain Norma		Str. Hardjoprajitno		Size (kbp)	Type
	Start	End	Start	End
I	607116	634984	3641484	3613616	27	Transposition with inversion
	610023	633800	-	-	24	Deletion
	633801	674564	764745	805508	41	Transposition
	1023322	1081607	3275225	3330668	58	Transposition with inversion
	1165552	1137343	3124619	3152828	28	Transposition with inversion
	3090876	3119866	-	-	29	Deletion
	3119868	3195514	3341429	3413578	76	Transposition
	3143984	3158224	-	-	14	Deletion
	3476639	3348941	1004631	1132329	128	Transposition with inversion
II	1631	73895	279950	352569	73	Transposition
