# Supplementary material for: Whole Genome Sequencing Allows Better Understanding of the Evolutionary History of Leptospira interrogans Serovar Hardjo
Source: PLoS One. 2016 Jul 21;11(7):e0159387. doi: 10.1371/journal.pone.0159387 (PMC4956267; doi:10.1371/journal.pone.0159387)
Supplement: S3 Table — (XLSX) [file pone.0159387.s006.xlsx]

## Sheet: Hoja1
Table S3. Genes that are present in L. interrogans serovar Hardjo but not present in serovars Lai or Copenhageni. NOTE: Background color highlights each of the three regions that are described in the main text.
Gene ID	Location	Predicted product	Functional domains
LIH_02395		Hypothetical protein
LIH_02400		Hypothetical protein
LIH_02405		Transposase	Transposase zinc-ribbon domain (IPR024442), ISXO2-like transposase domain (IPR024445)
LIH_02410		Hypothetical protein
LIH_02415		Hypothetical protein
LIH_02420		Hypothetical protein
LIH_02425		Hypothetical protein
LIH_02430		Hypothetical protein
LIH_02435		Hypothetical protein
LIH_02440		Hypothetical protein
LIH_02445		Hypothetical protein
LIH_02450		Hypothetical protein
LIH_02455		Hypothetical protein
LIH_02460		Hypothetical protein
LIH_02465		Hypothetical protein
LIH_02470		Hypothetical protein
LIH_02475		Hypothetical protein
LIH_02480		Hypothetical protein
LIH_09760		Hypothetical protein
LIH_09765		Peptidase	Hedgehog signalling/DD-peptidase zinc-binding domain (IPR009045)
LIH_09770		Hypothetical protein
LIH_09775		Hypothetical protein
LIH_09780		Hypothetical protein
LIH_09785		Hypothetical protein
LIH_09790		Hypothetical protein
LIH_09795		Peptidase	Hedgehog signalling/DD-peptidase zinc-binding domain (IPR009045), peptidase M15A, C-terminal domain (IPR013230)
LIH_09800		Hypothetical protein
LIH_09805		Hypothetical protein
LIH_09810		Hypothetical protein
LIH_09815		Hypothetical protein
LIH_09820		Hypothetical protein
LIH_09825		Hypothetical protein
LIH_09830		Hypothetical protein
LIH_09835		Hypothetical protein
LIH_09840		Hypothetical protein
LIH_09845		PIN domain protein	PIN domain (IPR002716), PIN domain-like (IPR02906)
LIH_09850		Plasmid replication initiation factor	Replication initiation factor (IPR003491)
LIH_09855		Hypothetical protein
LIH_09860		Hypothetical protein
LIH_09865		Hypothetical protein
LIH_09870		Hypothetical protein
LIH_09875		Hypothetical protein
LIH_09880		Hypothetical protein
LIH_09885		Hypothetical protein
LIH_09890		Hypothetical protein
LIH_14045		Leucine-rich repeat containing protein	Leucine-rich repeat (IPR001611)
LIH_14050		Transposase	Transposase (putative), YhgA-like (IPR006842)
LIH_14055		Hypothetical protein
LIH_14060		Hypothetical protein
LIH_14065		Hypothetical protein
LIH_14070		Hypothetical protein
LIH_14075		Hypothetical protein
LIH_14080		AraC family transcriptional regulator	DNA binding HTH domain, AraC-type (IPR018060)
LIH_14085		Leucine-rich repeat containing protein	Leucine-rich repeat (IPR001611)
LIH_14090
LIH_14095		Transcriptional regulator	GyrI-like small molecule binding domain (IPR029442), Regulatory factor, effector binding domain (IPR011256), Bacterial transcription activator, effector binding (IPR010499)
LIH_14100		Hypothetical protein
LIH_14105		Hypothetical protein
LIH_14110		Hypothetical protein
LIH_14115		RND membrane transporter, HME family	Multidrug efflux transporter AcrB TolC docking domain, DN/DC subdomains (IPR027463), Acriflavin resistance protein (IPR001036)
LIH_14120		RND multidrug efflux transporter	Multidrug efflux transporter AcrB TolC docking domain, DN/DC subdomains (IPR027463), Acriflavin resistance protein (IPR001036)
LIH_14125		RND family efflux transporter MFP subunit	Efflux transporter, RND family, MFP subunit (IPR006143)
LIH_14130		Hypothetical protein
LIH_14135		TPR-repeat-containing protein	Tetratricopeptide (TPR) repeat (IPR019734)
LIH_14140		Hypothetical protein
LIH_14145		Hypothetical protein
LIH_14150		Outer membrane efflux protein	Outer membrane efflux protein (IPR003423)
LIH_14155		TPR-repeat-containing protein	Tetratricopeptide (TPR) repeat (IPR019734)
LIH_14160		Hypothetical protein
LIH_14165		Hypothetical protein
LIH_14170		Hypothetical protein
LIH_14175		Hypothetical protein
LIH_14180		Hypothetical protein
LIH_14185		Hypothetical protein
LIH_14190		Hypothetical protein
LIH_14195		Hypothetical protein
LIH_14200		3-isopropylmalate dehydratase small subunit	Aconitase/3-isopropylmalate dehydratase, swivel (IPR015928)
LIH_14205		Hypothetical protein
LIH_14210		Hypothetical protein
LIH_14215		Hypothetical protein
LIH_14220		Hypothetical protein
LIH_14225		Hypothetical protein
LIH_14230		Hypothetical protein
LIH_14235		Hypothetical protein
LIH_14240		Hypothetical protein
LIH_14245		Hypothetical protein
LIH_14250		Hypothetical protein
LIH_14255		DNA-binding protein	DNA binding HTH domain, AraC-type (IPR018060)
LIH_14260		Hypothetical protein
LIH_14265		Hypothetical protein
LIH_14270		Hypothetical protein
LIH_14275		Membrane protein	RHS repeat (IPR031325), RHS repeat-associated core domain (IPR22385), YD repeat (IPR006530)
