# Supplementary material for: Whole Genome Sequencing Allows Better Understanding of the Evolutionary History of Leptospira interrogans Serovar Hardjo
Source: PLoS One. 2016 Jul 21;11(7):e0159387. doi: 10.1371/journal.pone.0159387 (PMC4956267; doi:10.1371/journal.pone.0159387)
Supplement: S4 Table — (XLSX) [file pone.0159387.s007.xlsx]

## Sheet: Sheet1
Table S4. Ortholog groups used in phylogenomic analysis for species and serovars. NOTES: Groups use for the tree of species are labelled as "Sp", while those use only for the tree of serovars are labelled as "Sv". For simplicity, only the corresponding member gene from L. interrogans serovar Lai is listed. Full list of genes clustered in each ortholog group is available upon request.
GROUP	GENES	dN/dS	TREE	PRODUCT
LEPTO_1075	LA_1209	0.25	Sv.	6-aminopenicillanic acid acyltransferase
LEPTO_1078	LA_2511	0.62	Sv.	undecaprenyl-diphosphatase
LEPTO_1116	LA_3158	0.22	Sv.	NADPH:quinone oxidoreductase
LEPTO_1120	LA_4330	0.53	Sv.	cytidine deaminase
LEPTO_1126	LA_3538	0.21	Sv.	riboflavin biosynthesis protein RibD
LEPTO_1127	LA_0736	0.29	Sv.	elongation factor G
LEPTO_1150	LA_0761	0.26	Sv.	translation initiation factor IF-1
LEPTO_1151	LA_0762	0.35	Sv.	30S ribosomal protein S13
LEPTO_1160	LA_3877	0.87	Sp./Sv.	hypothetical protein
LEPTO_1187	LA_0071	0.34	Sv.	PF09917 family protein
LEPTO_1193	LA_3078	0.31	Sv.	fatty acid hydroxylase family protein
LEPTO_1197	LA_0056	0.4	Sp./Sv.	membrane protein
LEPTO_1208	LA_4019	0.35	Sp./Sv.	pyrimidine reductase
LEPTO_1219	LA_3224	0.52	Sp./Sv.	hypothetical protein
LEPTO_1222	LA_3307	0.25	Sv.	sugar phosphotransferase
LEPTO_1232	LA_1285	0.31	Sv.	ATP-binding protein
LEPTO_1235	LA_1564	0.33	Sv.	molecular chaperone Hsp20
LEPTO_1256	LA_1946	0.28	Sv.	hypothetical protein
LEPTO_1266	LA_2150	0.58	Sv.	YfiH family protein
LEPTO_1267	LA_2142	0.22	Sv.	aminotransferase
LEPTO_1268	LA_2136	1	Sp./Sv.	hypothetical protein
LEPTO_1277	LA_1161	0.23	Sv.	transporter
LEPTO_1278	LA_0927	0.31	Sv.	tetratricopeptide repeat protein
LEPTO_1279	LA_0915	0.46	Sp./Sv.	histone deacetylase
LEPTO_1293	LA_4205	0.24	Sp./Sv.	cobalamin synthase
LEPTO_1295	LA_0534	0.25	Sv.	membrane protein
LEPTO_1331	LA_0004	0.81	Sp./Sv.	PF05258 family protein
LEPTO_1347	LA_0045	0.29	Sp./Sv.	3-dehydroquinate dehydratase
LEPTO_1349	LA_0047	0.54	Sp./Sv.	transcriptional antiterminator
LEPTO_1350	LA_0048	0.54	Sp./Sv.	hypothetical protein
LEPTO_1353	LA_0051	0.26	Sp./Sv.	NAD-dependent dehydratase
LEPTO_1357	LA_0057	0.43	Sp./Sv.	dihydropteroate synthase
LEPTO_1358	LA_0059	0.4	Sp./Sv.	tetratricopeptide repeat protein
LEPTO_1359	LA_0060	0.27	Sp./Sv.	tetratricopeptide repeat protein
LEPTO_1361	LA_0064	0.3	Sp./Sv.	hypothetical protein
LEPTO_1368	LA_0083	0.27	Sp./Sv.	diaminopimelate epimerase
LEPTO_1371	LA_0108	0.28	Sp./Sv.	leucyl/phenylalanyl-tRNA--protein transferase
LEPTO_1374	LA_0115	0.28	Sp./Sv.	hypothetical protein
LEPTO_1378	LA_0124	0.29	Sp./Sv.	imidazoleglycerol-phosphate dehydratase
LEPTO_1382	LA_0101	0.27	Sp./Sv.	hypothetical protein
LEPTO_1383	LA_0130	0.39	Sp./Sv.	phosphomethylpyrimidine kinase
LEPTO_1385	LA_0134	0.34	Sp./Sv.	GTPase
LEPTO_1388	LA_0137	0.26	Sp./Sv.	hypothetical protein
LEPTO_1389	LA_0140	0.31	Sp./Sv.	tRNA (guanine-N(7)-)-methyltransferase
LEPTO_1402	LA_0180	0.23	Sp./Sv.	tRNA modification GTPase MnmE
LEPTO_1420	LA_4105	0.32	Sp./Sv.	amino-acid acetyltransferase
LEPTO_1425	LA_4087	0.58	Sp./Sv.	PF11827 family protein
LEPTO_1429	LA_4082	1	Sp./Sv.	hypothetical protein
LEPTO_1430	LA_4080	1	Sp./Sv.	Fe-S-cluster-containing hydrogenase
LEPTO_1433	LA_4069	0.54	Sv.	hypothetical protein
LEPTO_1438	LA_4062	0.36	Sp./Sv.	hypothetical protein
LEPTO_1469	LA_3553	0.25	Sp./Sv.	tRNA-dihydrouridine synthase A
LEPTO_1479	LA_3581	0.34	Sp./Sv.	aromatic ring-opening dioxygenase subunit
LEPTO_1486	LA_3572	0.53	Sp./Sv.	anti-sigma factor antagonist
LEPTO_1487	LA_3571	1	Sp./Sv.	cytochrome C
LEPTO_1494	LA_3101	0.32	Sp./Sv.	SAM-dependent methyltransferase
LEPTO_1497	LA_3797	0.44	Sp./Sv.	hypothetical protein
LEPTO_1503	LA_0308	0.22	Sp./Sv.	methyltransferase
LEPTO_1511	LA_0320	0.25	Sp./Sv.	thiol-disulfide isomerase
LEPTO_1527	LA_3970	0.23	Sp./Sv.	hypothetical protein
LEPTO_1530	LA_3975	0.35	Sp./Sv.	acylphosphatase
LEPTO_1538	LA_3704	0.22	Sp./Sv.	protein GrpE
LEPTO_1545	LA_0514	0.24	Sp./Sv.	membrane protein
LEPTO_1560	LA_2049	0.23	Sp./Sv.	cell division protein
LEPTO_1564	LA_2045	0.26	Sp./Sv.	rRNA small subunit methyltransferase H
LEPTO_1565	LA_2040	0.38	Sp./Sv.	ABC transporter substrate-binding protein
LEPTO_1578	LA_0888	0.24	Sp./Sv.	NADH dehydrogenase
LEPTO_1582	LA_0884	0.62	Sp./Sv.	NADH-quinone oxidoreductase subunit N
LEPTO_1589	LA_0675	0.26	Sp./Sv.	peptidyl-prolyl cis-trans isomerase
LEPTO_1593	LA_3352	1	Sp./Sv.	zinc-ribbon domain protein
LEPTO_1597	LA_3345	0.22	Sp./Sv.	hypothetical protein
LEPTO_1598	LA_3147	0.25	Sp./Sv.	alpha/beta hydrolase
LEPTO_1605	LA_0603	0.4	Sp./Sv.	SAM-dependent methyltransferase
LEPTO_1608	LA_3893	1	Sp./Sv.	serine/threonine protein kinase
LEPTO_1612	LA_3897	0.24	Sp./Sv.	alpha/beta hydrolase
LEPTO_1613	LA_0554	0.59	Sp./Sv.	hypothetical protein
LEPTO_1615	LA_0551	0.28	Sp./Sv.	phosphoribosyl-AMP cyclohydrolase
LEPTO_1617	LA_3455	0.31	Sp./Sv.	glycerol uptake facilitator protein
LEPTO_1626	LA_3863	0.33	Sp./Sv.	dephospho-CoA kinase
LEPTO_1641	LA_3516	0.2	Sp./Sv.	ABC transporter permease
LEPTO_1649	LA_3379	0.26	Sp./Sv.	flagellar filament outer layer protein Flaa
LEPTO_1656	LA_1020	0.24	Sp./Sv.	50S ribosomal protein L31
LEPTO_1660	LA_0777	1	Sp./Sv.	PF09969 family protein
LEPTO_1674	LA_0800	0.8	Sp./Sv.	4-hydroxythreonine-4-phosphate dehydrogenase
LEPTO_1698	LA_3262	0.23	Sp./Sv.	putative lipoprotein
LEPTO_1704	LA_3441	0.22	Sp./Sv.	peptidase M17
LEPTO_1710	LA_3096	1	Sp./Sv.	anti-sigma factor antagonist
LEPTO_1711	LA_3097	0.54	Sp./Sv.	peptidoglycan-binding protein LysM
LEPTO_1718	LA_0908	0.73	Sp./Sv.	hypothetical protein
LEPTO_1720	LA_1106	0.4	Sp./Sv.	permease
LEPTO_1724	LA_1195	0.54	Sp./Sv.	hypothetical protein
LEPTO_1730	LA_1204	0.26	Sp./Sv.	pilus assembly protein PilZ
LEPTO_1731	LA_1205	0.26	Sp./Sv.	DNA-directed RNA polymerase sigma-70 factor
LEPTO_1746	LA_3288	0.24	Sp./Sv.	tryptophan synthase alpha chain
LEPTO_1757	LA_1253	0.24	Sp./Sv.	chemotaxis protein CheY
LEPTO_1771	LA_0946	0.38	Sp./Sv.	30S ribosomal protein S15
LEPTO_1774	LA_1457	0.77	Sp./Sv.	ABC transporter permease
LEPTO_1777	LA_2905	0.34	Sp./Sv.	flavin reductase
LEPTO_1778	LA_1462	0.24	Sp./Sv.	phosphoribosylaminoimidazole carboxylase
LEPTO_1781	LA_1273	0.37	Sp./Sv.	hypothetical protein
LEPTO_1784	LA_1477	0.32	Sp./Sv.	3-deoxy-D-manno-octulosonic acid transferase
LEPTO_1785	LA_1478	0.26	Sp./Sv.	flagellar filament outer layer protein Flaa
LEPTO_1792	LA_1489	0.22	Sp./Sv.	pilus assembly protein PilZ
LEPTO_1798	LA_2826	0.21	Sp./Sv.	hypothetical protein
LEPTO_1805	LA_2691	1	Sp./Sv.	DNA methyltransferase
LEPTO_1823	LA_2593	1	Sp./Sv.	endoflagellar biosynthesis chaperone
LEPTO_1828	LA_2577	0.45	Sp./Sv.	protein kinase
LEPTO_1833	LA_2563	0.22	Sp./Sv.	radical SAM protein
LEPTO_1846	LA_1667	0.27	Sp./Sv.	sodium:sulfate symporter
LEPTO_1856	LA_1684	0.27	Sp./Sv.	endoribonuclease YbeY
LEPTO_1862	LA_1694	0.21	Sp./Sv.	hypothetical protein
LEPTO_1864	LA_1696	0.22	Sp./Sv.	triosephosphate isomerase
LEPTO_1871	LA_1729	0.22	Sp./Sv.	aspartate 1-decarboxylase
LEPTO_1873	LA_1731	0.25	Sp./Sv.	lipoyl(octanoyl) transferase
LEPTO_1877	LA_2418	0.26	Sp./Sv.	flagellin
LEPTO_1883	LA_2357	1	Sp./Sv.	exodeoxyribonuclease 7 small subunit
LEPTO_1885	LA_2354	0.25	Sp./Sv.	membrane protein
LEPTO_1895	LA_2337	0.21	Sp./Sv.	chromosome partitioning protein
LEPTO_1905	LA_2324	0.51	Sp./Sv.	3-ketoacyl-ACP reductase
LEPTO_1912	LA_2316	0.27	Sp./Sv.	hypothetical protein
LEPTO_1914	LA_2312	0.28	Sp./Sv.	thiol-disulfide isomerase
LEPTO_1917	LA_2293	0.5	Sp./Sv.	hypothetical protein
LEPTO_1919	LA_2291	0.36	Sp./Sv.	pseudouridylate synthase
LEPTO_1926	LA_2278	0.34	Sp./Sv.	molecular chaperone DnaJ
LEPTO_1930	LA_2178	0.22	Sp./Sv.	n-acetyl-gamma-glutamyl-phosphate reductase
LEPTO_1932	LA_2182	0.63	Sp./Sv.	hydrolase
LEPTO_1934	LA_2185	0.27	Sp./Sv.	Zn-dependent protease
LEPTO_1945	LA_2227	1	Sp./Sv.	hypothetical protein
LEPTO_1948	LA_2230	0.34	Sp./Sv.	YqeY-like protein
LEPTO_1954	LA_2258	0.4	Sp./Sv.	RNA-binding protein
LEPTO_1955	LA_2255	0.28	Sp./Sv.	PF07611 family protein
LEPTO_1956	LA_2253	0.63	Sp./Sv.	NAD-dependent protein deacylase
LEPTO_1974	LA_2377	0.42	Sp./Sv.	peptidase M23
LEPTO_1977	LA_2381	0.53	Sp./Sv.	hypothetical protein
LEPTO_1979	LA_2384	1	Sp./Sv.	FlhB/HrpN/YscU/SpaS domain protein
LEPTO_1981	LA_2387	0.52	Sp./Sv.	50S ribosomal protein L19
LEPTO_1984	LA_2394	0.91	Sp./Sv.	ribulose-phosphate 3-epimerase
LEPTO_1995	LA_2407	0.22	Sp./Sv.	LPS export ABC transporter periplasmic protein
LEPTO_2005	LA_2467	0.4	Sp./Sv.	hypothetical protein
LEPTO_2006	LA_2469	1	Sp./Sv.	chemotaxis protein X
LEPTO_2011	LA_2486	0.21	Sp./Sv.	hypothetical protein
LEPTO_2013	LA_2490	0.27	Sp./Sv.	lipase
LEPTO_2015	LA_1917	0.55	Sp./Sv.	hypothetical protein
LEPTO_2017	LA_1912	1	Sp./Sv.	lipoprotein
LEPTO_2023	LA_1887	0.29	Sp./Sv.	dolichol kinase
LEPTO_2029	LA_1992	0.21	Sp./Sv.	glycosyl transferase
LEPTO_2030	LA_1991	0.31	Sp./Sv.	thiamine-phosphate diphosphorylase
LEPTO_2041	LA_1959	0.32	Sp./Sv.	glutamine amidotransferase
LEPTO_2042	LA_1958	0.22	Sp./Sv.	redoxin
LEPTO_2043	LA_1957	0.28	Sp./Sv.	putative lipoprotein
LEPTO_2046	LA_1951a	0.28	Sp./Sv.	septum formation initiator
LEPTO_2063	LA_1874	0.28	Sp./Sv.	hypothetical protein
LEPTO_2066	LA_2600	0.21	Sp./Sv.	hypothetical protein
LEPTO_2080	LA_2625	0.3	Sp./Sv.	peptidase M3
LEPTO_2086	LA_1865	0.29	Sp./Sv.	bifunctional protein FolD
LEPTO_2089	LA_1862	1	Sp./Sv.	rRNA methyltransferase
LEPTO_2092	LA_2507	0.32	Sp./Sv.	glutamyl-tRNA(Gln) amidotransferase subunit A
LEPTO_2105	LA_2539	0.25	Sp./Sv.	ABC transporter ATP-binding protein
LEPTO_2110	LA_1526	0.27	Sp./Sv.	histidine kinase
LEPTO_2130	LA_1362	0.36	Sp./Sv.	MepB protein
LEPTO_2141	LA_2772	0.34	Sp./Sv.	cyclic diguanylate phosphodiesterase
LEPTO_2149	LA_2782	0.54	Sp./Sv.	ATP synthase subunit C
LEPTO_2166	LA_2001	0.27	Sp./Sv.	phosphatidyltransferase
LEPTO_2181	LA_2176	0.41	Sp./Sv.	phosphorylase
LEPTO_2189	LA_2165	0.52	Sp./Sv.	peptidyl-tRNA hydrolase
LEPTO_2207	LA_2132	0.41	Sp./Sv.	hydrolase
LEPTO_2213	LA_2123	0.45	Sp./Sv.	hypothetical protein
LEPTO_2218	LA_2116	0.25	Sp./Sv.	hypothetical protein
LEPTO_2223	LA_2110	0.52	Sp./Sv.	BolA family transcriptional regulator
LEPTO_2227	LA_2105	0.24	Sp./Sv.	gamma-glutamyltransferase
LEPTO_2229	LA_2103	0.25	Sp./Sv.	ATP-dependent Clp protease adapter protein
LEPTO_2231	LA_2098	0.3	Sp./Sv.	ATPase AAA
LEPTO_2235	LA_2093	0.22	Sp./Sv.	ABC transporter ATP-binding protein
LEPTO_2253	LA_2064	0.35	Sp./Sv.	16S rRNA methyltransferase
LEPTO_2271	LA_1450	0.2	Sp./Sv.	threonylcarbamoyltransferase
LEPTO_2273	LA_1448	0.58	Sp./Sv.	hypothetical protein
LEPTO_2275	LA_2903	0.57	Sp./Sv.	Holliday junction DNA helicase RuvA
LEPTO_2286	LA_2697	0.35	Sp./Sv.	PF04134 family protein
LEPTO_2287	LA_2698	1	Sp./Sv.	hypothetical protein
LEPTO_2289	LA_2701	0.25	Sp./Sv.	lysine 2,3-aminomutase
LEPTO_2301	LA_2892	0.32	Sp./Sv.	hypothetical protein
LEPTO_2307	LA_2948	0.25	Sp./Sv.	hypothetical protein
LEPTO_2309	LA_2950	0.95	Sp./Sv.	serine protease
LEPTO_2314	LA_2972	0.43	Sp./Sv.	putative lipoprotein
LEPTO_2322	LA_2988	0.62	Sp./Sv.	orotate phosphoribosyltransferase
LEPTO_2326	LA_2994	0.27	Sp./Sv.	16S rRNA methyltransferase
LEPTO_2341	LA_1220	0.25	Sp./Sv.	hydrolase
LEPTO_2346	LA_1443	0.43	Sp./Sv.	hypothetical protein
LEPTO_2359	LA_1138	0.24	Sp./Sv.	ribosomal protein S12 methylthiotransferase
LEPTO_2367	LA_1437	1	Sp./Sv.	glucose kinase
LEPTO_2380	LA_1178	0.41	Sp./Sv.	hypothetical protein
LEPTO_2383	LA_1391	0.75	Sp./Sv.	ribosomal protein L11 methyltransferase
LEPTO_2391	LA_1343	0.23	Sp./Sv.	PF04028 domain protein
LEPTO_2397	LA_1334	0.25	Sp./Sv.	oxidoreductase
LEPTO_2399	LA_1328	0.3	Sp./Sv.	hypothetical protein
LEPTO_2404	LA_1323	0.23	Sp./Sv.	phosphoribosylformylglycinamidine synthase
LEPTO_2413	LA_2917	0.2	Sp./Sv.	ribonuclease D
LEPTO_2421	LA_3053	0.28	Sp./Sv.	aminopeptidase
LEPTO_2438	LA_0634	0.38	Sp./Sv.	ABC transporter permease
LEPTO_2440	LA_0632	0.26	Sp./Sv.	PTS sugar transporter subunit IIA
LEPTO_2442	LA_0629	0.4	Sp./Sv.	hypothetical protein
LEPTO_2446	LA_3463	1	Sp./Sv.	hypothetical protein
LEPTO_2448	LA_0643	0.29	Sp./Sv.	glycosyl transferase
LEPTO_2465	LA_3396	0.99	Sp./Sv.	N-acetylmuramoyl-L-alanine amidase
LEPTO_2473	LA_0327	0.28	Sp./Sv.	hemolysin
LEPTO_2486	LA_0408	0.35	Sp./Sv.	tryptophanyl-tRNA synthetase
LEPTO_2488	LA_3558	0.3	Sp./Sv.	PF01883 domain protein
LEPTO_2489	LA_3559	0.21	Sp./Sv.	nitrogen-fixing protein NifU
LEPTO_2492	LA_3562	0.21	Sp./Sv.	Fe-S cluster assembly protein SufD
LEPTO_2494	LA_2648	0.31	Sp./Sv.	PF06127 family protein
LEPTO_2496	LA_3361	0.67	Sp./Sv.	hypothetical protein
LEPTO_2504	LA_0855	0.3	Sp./Sv.	nicotinate-nucleotide adenylyltransferase
LEPTO_2510	LA_3022	0.5	Sp./Sv.	Fe-S metabolism protein SufE
LEPTO_2513	LA_0464	1	Sp./Sv.	transcription antitermination factor NusB
LEPTO_2515	LA_3910	0.33	Sp./Sv.	hypothetical protein
LEPTO_2527	LA_3747	0.23	Sp./Sv.	threonine synthase
LEPTO_2531	LA_0495	0.74	Sp./Sv.	hypothetical protein
LEPTO_2532	LA_0477	0.24	Sp./Sv.	threonine dehydrogenase
LEPTO_2536	LA_3829	0.2	Sp./Sv.	hypothetical protein
LEPTO_2538	LA_3438	0.45	Sp./Sv.	hypothetical protein
LEPTO_2540	LA_3436	0.54	Sp./Sv.	4-benzoquinol methylase
LEPTO_2544	LA_3827	0.52	Sp./Sv.	hypothetical protein
LEPTO_2552	LA_3818	0.51	Sp./Sv.	EVE domain protein
LEPTO_2553	LA_3816	0.51	Sp./Sv.	hypothetical protein
LEPTO_2554	LA_0306	0.23	Sp./Sv.	hypothetical protein
LEPTO_2557	LA_3217	1	Sp./Sv.	transglutaminase
LEPTO_2559	LA_3220	0.3	Sp./Sv.	PF04238 family protein
LEPTO_2560	LA_1010	0.32	Sp./Sv.	hypothetical protein
LEPTO_2561	LA_1009	0.28	Sp./Sv.	carboxypeptidase
LEPTO_2564	LA_3855	0.35	Sp./Sv.	pirin
LEPTO_2592	LA_0369	0.34	Sp./Sv.	ribose 5-phosphate isomerase B
LEPTO_2605	LA_0272	0.78	Sp./Sv.	hypothetical protein
LEPTO_2607	LA_0263	0.36	Sp./Sv.	hypothetical protein
LEPTO_2614	LA_0249	0.51	Sp./Sv.	transcriptional regulator
LEPTO_2615	LA_0248	0.26	Sp./Sv.	hypothetical protein
LEPTO_2617	LA_0243	0.26	Sp./Sv.	cytochrome C oxidase subunit I
LEPTO_2628	LA_4184	0.52	Sp./Sv.	hypothetical protein
LEPTO_2636	LA_4206	0.32	Sp./Sv.	phosphoglycerate kinase
LEPTO_2639	LA_4212	0.2	Sp./Sv.	hypothetical protein
LEPTO_2642	LA_4217	0.69	Sp./Sv.	siroheme synthase
LEPTO_2655	LA_3631	0.27	Sp./Sv.	chemotaxis protein CheY
LEPTO_2658	LA_0457	0.27	Sp./Sv.	3-ketoacyl-CoA thiolase
LEPTO_2660	LA_0441	0.32	Sp./Sv.	hypothetical protein
LEPTO_2664	LA_3665	0.53	Sp./Sv.	anti-sigma factor antagonist
LEPTO_2679	LA_4227	0.3	Sp./Sv.	hydrolase
LEPTO_2695	LA_4294	1	Sp./Sv.	phosphohistidine phosphatase
LEPTO_2696	LA_4295	0.25	Sp./Sv.	hypoxanthine phosphoribosyltransferase
LEPTO_2698	LA_4297	1	Sp./Sv.	PF06945 family protein
LEPTO_2712	LA_4263	0.5	Sp./Sv.	hypothetical protein
LEPTO_2716	LA_4300	0.31	Sp./Sv.	glutamine amidotransferase
LEPTO_2725	LA_4315	0.32	Sp./Sv.	hypothetical protein
LEPTO_2728	LA_4320	0.22	Sp./Sv.	PF04241 family protein
LEPTO_2735	LA_0039	0.22	Sp./Sv.	metal-dependent molecular chaperone
LEPTO_2740	LA_4331	0.24	Sp./Sv.	DNA polymerase III subunit gamma/tau
LEPTO_2852	LA_1919	0.31	Sv.	bacterial transcriptional activator domain protein
LEPTO_2863	LA_3622	0.2	Sv.	ammonium transporter family
LEPTO_2878	LA_4046	0.2	Sv.	PF13372 domain protein
LEPTO_2886	LA_3969	0.24	Sv.	adenosine deaminase
LEPTO_2893	LA_2035	0.25	Sv.	hypothetical protein
LEPTO_2905	LA_3653	1	Sv.	putative lipoprotein
LEPTO_2912	LA_0965	0.22	Sv.	exodeoxyribonuclease V subunit gamma
LEPTO_2913	LA_3533	0.22	Sv.	ATPase
LEPTO_2915	LA_3517	0.56	Sv.	ABC transporter ATP-binding protein
LEPTO_2920	LA_3239	0.32	Sp./Sv.	hypothetical protein
LEPTO_2922	LA_0820	0.36	Sv.	hypothetical protein
LEPTO_2924	LA_0842	0.26	Sv.	putative lipoprotein
LEPTO_2931	LA_2817	0.42	Sv.	YceI-like domain protein
LEPTO_2932	LA_2815	0.53	Sv.	planctomycete cytochrome C
LEPTO_2945	LA_1661	0.2	Sv.	dTDP-glucose 4,6-dehydratase
LEPTO_2958	LA_2391	0.58	Sv.	30S ribosomal protein S16
LEPTO_2961	LA_2463	0.99	Sv.	gliding motility ABC transporter
LEPTO_2962	LA_2468	0.48	Sv.	hypothetical protein
LEPTO_2963	LA_1984	0.25	Sv.	membrane protein
LEPTO_2967	LA_1934	0.28	Sv.	hypothetical protein
LEPTO_2969	LA_1926	0.23	Sv.	protein translocase TatA
LEPTO_2972	LA_2604	1	Sv.	hypothetical protein
LEPTO_2980	LA_2242	0.28	Sv.	TonB-dependent receptor
LEPTO_2986	LA_2052	0.32	Sv.	membrane protein
LEPTO_2991	LA_3524	0.25	Sv.	PF14066 family protein
LEPTO_2997	LA_2899	0.28	Sv.	ribosomal RNA small subunit methyltransferase I
LEPTO_3000	LA_2969	0.21	Sv.	glycosyl transferase
LEPTO_3006	LA_1366	0.27	Sv.	hypothetical protein
LEPTO_3008	LA_1427	0.34	Sv.	short-chain dehydrogenase
LEPTO_3009	LA_1398	0.28	Sv.	toluene tolerance protein Ttg2D
LEPTO_3012	LA_1088	0.46	Sv.	hypothetical protein
LEPTO_3015	LA_0631	0.53	Sv.	membrane protein
LEPTO_3022	LA_0850	0.51	Sv.	PF04327 family protein
LEPTO_3024	LA_3909	0.23	Sv.	histidine kinase
LEPTO_3025	LA_0427	0.37	Sv.	polyphosphate kinase
LEPTO_3036	LA_4188	0.28	Sv.	PF04305 family protein
LEPTO_3063	LA_0522	0.23	Sv.	MarR family transcriptional regulator
LEPTO_3069	LA_1965	0.23	Sv.	hypothetical protein
LEPTO_3087	LA_0016	1	Sv.	hypothetical protein
LEPTO_3097	LA_0117	0.4	Sv.	hypothetical protein
LEPTO_3099	LA_0129	0.33	Sv.	PF05960 family protein
LEPTO_3103	LA_0149	0.26	Sv.	lysine methyltransferase
LEPTO_3107	LA_0195	0.59	Sv.	transcriptional regulator
LEPTO_3113	LA_4108	0.69	Sv.	hypothetical protein
LEPTO_3115	LA_4065	0.23	Sv.	chemotaxis protein CheY
LEPTO_3118	LA_4044	1	Sv.	bacteriocin-protection protein
LEPTO_3121	LA_3611	0.31	Sv.	tetratricopeptide repeat protein
LEPTO_3125	LA_4009	0.26	Sv.	cholesterol oxidase
LEPTO_3131	LA_3200	0.23	Sv.	DEAD/DEAH box helicase
LEPTO_3146	LA_0899	1	Sv.	acyl dehydratase
LEPTO_3148	LA_3564	0.21	Sv.	host cell attachment protein
LEPTO_3150	LA_3150	0.53	Sv.	hypothetical protein
LEPTO_3155	LA_0580	0.71	Sv.	hypothetical protein
LEPTO_3158	LA_0598	1	Sv.	transcriptional regulator
LEPTO_3162	LA_3883	0.27	Sv.	uracil-DNA glycosylase
LEPTO_3182	LA_1091	0.56	Sv.	DNA-binding protein
LEPTO_3184	LA_1103	0.2	Sv.	hypothetical protein
LEPTO_3185	LA_1384	0.32	Sv.	putative lipoprotein
LEPTO_3187	LA_1263	0.22	Sv.	50S ribosomal protein L32
LEPTO_3198	LA_2578	0.27	Sv.	iron transporter FeoA
LEPTO_3201	LA_1649	0.31	Sv.	flippase
LEPTO_3204	LA_1654	0.26	Sv.	fatty-acid oxidation protein subunit alpha
LEPTO_3206	LA_1686	0.38	Sv.	hypothetical protein
LEPTO_3210	LA_1743	0.44	Sv.	chemotaxis protein R
LEPTO_3211	LA_2311	0.45	Sv.	hypothetical protein
LEPTO_3219	LA_2183	0.55	Sv.	putative lipoprotein
LEPTO_3220	LA_2192	0.36	Sv.	PF01863 family protein
LEPTO_3225	LA_2385	0.38	Sv.	hypothetical protein
LEPTO_3229	LA_2464	0.33	Sv.	gliding motility ABC transporter
LEPTO_3234	LA_1906	0.26	Sv.	hypothetical protein
LEPTO_3235	LA_1900	0.21	Sv.	PF03745 domain protein
LEPTO_3238	LA_1971	1	Sv.	hypothetical protein
LEPTO_3239	LA_1974	0.2	Sv.	arginyl-tRNA-protein transferase
LEPTO_3240	LA_1954	0.41	Sv.	hypothetical protein
LEPTO_3241	LA_1945	1	Sv.	hypothetical protein
LEPTO_3243	LA_2623	0.54	Sv.	glutathione S-transferase
LEPTO_3246	LA_2637	0.26	Sv.	membrane protein
LEPTO_3258	LA_2783a	0.64	Sv.	hypothetical protein
LEPTO_3260	LA_2656	0.26	Sv.	PF04402 domain protein
LEPTO_3261	LA_1550	0.91	Sv.	hypothetical protein
LEPTO_3267	LA_2101	0.27	Sv.	DNA-directed RNA polymerase sigma-70 factor
LEPTO_3268	LA_2100	0.24	Sv.	PF06532 family protein
LEPTO_3269	LA_2088	1	Sv.	hypothetical protein
LEPTO_3279	LA_0913a	1	Sv.	hypothetical protein
LEPTO_3286	LA_1413	0.21	Sv.	metal-dependent hydrolase
LEPTO_3291	LA_1396	0.23	Sv.	hypothetical protein
LEPTO_3303	LA_0650	0.23	Sv.	peptidase
LEPTO_3312	LA_0460	0.44	Sv.	hypothetical protein
LEPTO_3315	LA_0500	0.52	Sv.	hypothetical protein
LEPTO_3321	LA_0302	0.24	Sv.	NRDE domain protein
LEPTO_3325	LA_3856	1	Sv.	hypothetical protein
LEPTO_3326	LA_3680	0.64	Sv.	pathogenicity locus
LEPTO_3337	LA_0371	0.55	Sv.	hypothetical protein
LEPTO_3339	LA_0375	0.2	Sv.	hypothetical protein
LEPTO_3343	LA_4179	1	Sv.	PF11146 family protein
LEPTO_3345	LA_4207	0.36	Sv.	von Willebrand factor type A domain protein
LEPTO_3347	LA_3637	0.21	Sv.	hypothetical protein
LEPTO_3349	LA_0443	0.27	Sv.	DNA-directed RNA polymerase sigma-70 factor
LEPTO_3351	LA_4233	0.37	Sv.	hypothetical protein
LEPTO_3360	LA_0031	0.2	Sv.	PF06181 domain protein
LEPTO_3363	LA_0019	0.52	Sv.	hypothetical protein
LEPTO_3396	LA_2620	0.29	Sv.	fatty acid hydroxylase family protein
LEPTO_3402	LA_2127	1	Sv.	aldose 1-epimerase
LEPTO_3408	LA_0024	1	Sv.	transcriptional regulator, Spx/MgsR family
LEPTO_3411	LA_0093	0.28	Sv.	cupin fold metalloprotein, WbuC family
LEPTO_3421	LA_2298	0.35	Sv.	hypothetical protein
LEPTO_3422	LA_2379	0.25	Sv.	Mg chelatase-like protein
LEPTO_3425	LA_0666	0.28	Sv.	cytochrome c551 peroxidase
LEPTO_3444	LA_0191	0.33	Sv.	hypothetical protein
LEPTO_3445	LA_0193	0.37	Sv.	hypothetical protein
LEPTO_3447	LA_4010	0.58	Sv.	hypothetical protein
LEPTO_3455	LA_3100	0.44	Sv.	hydrolase
LEPTO_3468	LA_3148	0.5	Sv.	hypothetical protein
LEPTO_3469	LA_3509	0.21	Sv.	cytochrome C peroxidase
LEPTO_3472	LA_0593	1	Sv.	copper resistance protein CopZ
LEPTO_3474	LA_3780	0.32	Sv.	lipoprotein
LEPTO_3475	LA_3781	0.44	Sv.	hypothetical protein
LEPTO_3477	LA_0284	0.36	Sv.	hypothetical protein
LEPTO_3480	LA_0971	1	Sv.	short-chain dehydrogenase
LEPTO_3482	LA_0990	0.2	Sv.	kua-ubiquitin conjugating enzyme
LEPTO_3483	LA_0992	0.21	Sv.	mechanosensitive ion channel protein
LEPTO_3484	LA_3241	0.33	Sv.	hypothetical protein
LEPTO_3489	LA_0700	0.27	Sv.	ATPase AAA
LEPTO_3494	LA_3287	0.38	Sv.	PF07600 family protein
LEPTO_3497	LA_2829	0.28	Sv.	chemotaxis protein CheY
LEPTO_3504	LA_1664	0.22	Sv.	rhamnosyltransferase
LEPTO_3505	LA_1666	0.36	Sv.	glycosyl transferase
LEPTO_3514	LA_1908	0.52	Sv.	hypothetical protein
LEPTO_3515	LA_1885	0.42	Sv.	putative membrane protein
LEPTO_3522	LA_2505	0.6	Sv.	esterase
LEPTO_3523	LA_2529	0.27	Sv.	membrane protein
LEPTO_3527	LA_2767	0.51	Sv.	DNA alkylation repair protein
LEPTO_3534	LA_2971	0.33	Sv.	ligase
LEPTO_3536	LA_1172	0.37	Sv.	hypothetical protein
LEPTO_3539	LA_1425	0.33	Sv.	thioesterase
LEPTO_3549	LA_0564	0.5	Sv.	hypothetical protein
LEPTO_3560	LA_2825a	0.26	Sv.	membrane protein
LEPTO_3564	LA_0973	0.51	Sv.	PF06865 family protein
LEPTO_3569	LA_3641	0.55	Sv.	acetyltransferase
LEPTO_3570	LA_0446	0.26	Sv.	DoxX family protein
LEPTO_3575	LA_4325	0.3	Sv.	hypothetical protein
LEPTO_3576	LA_0018	0.57	Sv.	putative lipoprotein
LEPTO_3589	LA_3664	0.3	Sv.	catalase
LEPTO_3592	LA_3997	0.3	Sv.	ribosome biogenesis GTPase RsgA
LEPTO_3597	LA_2544	0.58	Sv.	alpha/beta hydrolase family protein
LEPTO_3601	LA_4177	0.29	Sv.	hypothetical protein
LEPTO_3613	LA_3440	0.21	Sv.	hypothetical protein
LEPTO_3614	LA_3317	0.44	Sv.	riboflavin biosynthesis protein
LEPTO_3619	LA_3017	0.34	Sv.	LemA domain protein
LEPTO_3625	LA_0217	0.64	Sv.	hypothetical protein
LEPTO_3629	LA_0198	1	Sv.	DNA-binding protein
LEPTO_3638	LA_0876	0.54	Sv.	DNA-directed RNA polymerase sigma-70 factor
LEPTO_3658	LA_2013	0.59	Sv.	hypothetical protein
LEPTO_3674	LA_4172	0.35	Sv.	hypothetical protein
LEPTO_3688	LA_2031	0.35	Sv.	PF09365 family protein
LEPTO_3690	LA_0089	0.5	Sv.	hypothetical protein
LEPTO_3701	LA_0450	0.28	Sv.	calcineurin-like phosphoesterase family protein
LEPTO_3705	LA_3015	1	Sv.	hypothetical protein
LEPTO_3708	LA_0537	0.2	Sv.	HAD hydrolase, REG-2-like, family IA
LEPTO_3710	LA_2800	0.59	Sv.	PF07787 family protein
LEPTO_3711	LA_1454	0.55	Sv.	hypothetical protein
LEPTO_3714	LA_0343	0.64	Sv.	S-(hydroxymethyl)glutathione synthase
LEPTO_3744	LA_1736	0.25	Sv.	TIGR00251 family protein
LEPTO_3746	LA_1739	0.37	Sv.	SnoaL-like domain protein
LEPTO_3755	LA_2963	0.46	Sv.	metal-dependent hydrolase
LEPTO_3798	LA_0213	0.23	Sv.	hypothetical protein
LEPTO_3800	LA_0210	0.34	Sv.	hypothetical protein
LEPTO_3801	LA_0204	0.5	Sv.	hypothetical protein
LEPTO_3802	LA_0203	0.23	Sv.	hypothetical protein
LEPTO_3808	LA_1904	0.26	Sv.	hypothetical protein
LEPTO_3814	LA_2488	0.48	Sv.	CopG family transcripitonal regulator
LEPTO_3819	LA_3884	0.31	Sv.	STAS domain protein
LEPTO_3820	LA_0592	0.25	Sv.	metal-sensitive transcriptional regulator
LEPTO_3841	LA_0432	0.37	Sv.	hypothetical protein
LEPTO_3842	LA_0680	0.26	Sv.	hypothetical protein
LEPTO_3867	LA_3646	0.27	Sv.	hypothetical protein
LEPTO_3872	LA_3985	0.45	Sv.	hypothetical protein
LEPTO_3876	LA_2915	0.36	Sv.	hypothetical protein
LEPTO_3878	LA_1124	0.38	Sv.	hypothetical protein
LEPTO_3881	LA_0882	0.42	Sv.	hypothetical protein
LEPTO_3882	LA_2844	0.21	Sv.	hypothetical protein
LEPTO_3886	LA_4117	0.35	Sv.	hypothetical protein
LEPTO_3902	LA_0421	0.58	Sv.	hypothetical protein
LEPTO_3905	LA_3076	0.23	Sv.	hypothetical protein
LEPTO_3918	LA_3699	1	Sv.	hypothetical protein
LEPTO_3922	LA_0187	0.34	Sv.	PF07087 domain protein
LEPTO_3923	LA_2190	1	Sv.	2-dehydropantoate 2-reductase
LEPTO_3925	LA_0910	0.22	Sv.	hypothetical protein
LEPTO_3926	LA_3472a	0.64	Sv.	hypothetical protein
LEPTO_3930	LA_2205	0.59	Sv.	hypothetical protein
LEPTO_3933	LA_3494	0.28	Sv.	hypothetical protein
LEPTO_3946	LA_2723	0.21	Sv.	hypothetical protein
LEPTO_3957	LA_1054	0.26	Sv.	hypothetical protein
LEPTO_3964	LA_2477	0.51	Sv.	hypothetical protein
LEPTO_3973	LA_3529	0.26	Sv.	acyl-CoA thioester hydrolase
LEPTO_3983	LA_0186	0.43	Sv.	hypothetical protein
LEPTO_3984	LA_1939	0.23	Sv.	putative lipoprotein
LEPTO_4000	LA_2724	1	Sv.	hypothetical protein
LEPTO_4005	LA_0458	0.52	Sv.	hypothetical protein
LEPTO_4009	LA_0383	0.71	Sv.	hypothetical protein
LEPTO_4012	LA_2907	0.26	Sv.	hypothetical protein
LEPTO_4021	LA_0937	1	Sv.	hypothetical protein
LEPTO_4022	LA_3312	0.27	Sv.	hypothetical protein
LEPTO_4025	LA_1369	1	Sv.	hypothetical protein
LEPTO_4026	LA_1496	0.47	Sv.	hypothetical protein
LEPTO_4036	LA_4244	0.2	Sv.	hypothetical protein
LEPTO_4040	LA_1905	0.32	Sv.	hypothetical protein
LEPTO_4041	LA_0148	0.43	Sv.	hypothetical protein
LEPTO_4042	LA_3602	0.29	Sv.	hypothetical protein
LEPTO_4071	LA_2947a	1	Sv.	hypothetical protein
LEPTO_4073	LA_3735	0.28	Sv.	putative lipoprotein
LEPTO_4078	LA_3176	1	Sv.	hypothetical protein
LEPTO_4087	LA_0781	1	Sv.	hypothetical protein
LEPTO_4090	LA_3133	0.27	Sv.	hypothetical protein
LEPTO_4097	LA_2836	0.31	Sv.	hypothetical protein
LEPTO_4110	LA_0994	0.85	Sv.	hypothetical protein
LEPTO_4113	LA_3543	0.32	Sv.	hypothetical protein
LEPTO_4114	LA_3175	0.34	Sv.	hypothetical protein
LEPTO_4116	LA_3274	1	Sv.	hypothetical protein
LEPTO_4118	LA_1370	0.34	Sv.	hypothetical protein
LEPTO_4120	LA_1432	0.38	Sv.	hypothetical protein
LEPTO_4122	LA_3056	0.26	Sv.	hypothetical protein
LEPTO_4123	LA_3055	0.32	Sv.	hypothetical protein
LEPTO_4126	LA_3688	0.31	Sv.	hypothetical protein
LEPTO_4127	LA_0571	0.28	Sv.	hypothetical protein
LEPTO_4131	LA_3031	0.2	Sv.	hypothetical protein
LEPTO_4132	LA_3041	0.27	Sv.	hypothetical protein
LEPTO_4135	LA_2946	0.57	Sv.	hypothetical protein
LEPTO_4136	LA_2940	0.23	Sv.	hypothetical protein
LEPTO_4150	LA_0540	0.29	Sv.	hypothetical protein
LEPTO_4152	LA_1167	0.22	Sv.	hypothetical protein
LEPTO_4153	LA_1168	0.8	Sv.	hypothetical protein
LEPTO_4154	LA_1181	1	Sv.	hypothetical protein
LEPTO_4155	LA_3769	0.34	Sv.	hypothetical protein
LEPTO_4157	LA_3501	0.33	Sv.	hypothetical protein
LEPTO_4160	LA_0688	0.44	Sv.	hypothetical protein
LEPTO_4164	LA_3213	0.37	Sv.	hypothetical protein
LEPTO_4166	LA_1698	0.43	Sv.	hypothetical protein
LEPTO_4176	LA_4129	1	Sv.	ankyrin repeat protein
LEPTO_4198	LA_1942	0.5	Sv.	hypothetical protein
LEPTO_4206	LA_3073	0.99	Sv.	hypothetical protein
LEPTO_4209	LA_1330	0.44	Sv.	hypothetical protein
LEPTO_4212	LA_0341	0.78	Sv.	hypothetical protein
LEPTO_4216	LA_4133	0.29	Sv.	hypothetical protein
LEPTO_4218	LA_1894	0.31	Sv.	hypothetical protein
LEPTO_4237	LA_0121	1	Sv.	hypothetical protein
LEPTO_4257	LA_0732	1	Sv.	hypothetical protein
LEPTO_4258	LA_1918	0.2	Sv.	hypothetical protein
LEPTO_4264	LA_0419	0.26	Sv.	hypothetical protein
LEPTO_4265	LA_1444	0.27	Sv.	hypothetical protein
LEPTO_4276	LA_3314	0.32	Sv.	hypothetical protein
LEPTO_4283	LA_1497	0.36	Sv.	hypothetical protein
LEPTO_4284	LA_1494	0.36	Sv.	hypothetical protein
LEPTO_4286	LA_1275	1	Sv.	hypothetical protein
LEPTO_4288	LA_2957	0.31	Sv.	hypothetical protein
LEPTO_4292	LA_2430a	1	Sv.	hypothetical protein
LEPTO_4295	LA_2645	0.39	Sv.	hypothetical protein
LEPTO_4298	LA_0501	0.32	Sv.	hypothetical protein
